# Supplementary material for: Bacteroides fragilis Promotes Mesenchymal Subtype in Colorectal Cancer
Source: Cancers (Basel). 2025 Nov 28;17(23):3822. doi: 10.3390/cancers17233822 (PMC12691386; doi:10.3390/cancers17233822)
Supplement: Supplementary file 1 [file cancers-17-03822-s001.zip]

Archive with 5 entries (5 files):
- Supplementary Figure 1.tiff
- Supplementary Figure 2.tiff
- Supplementary Figure 3.tiff
- Supplementary Figure 4.tif
- Supplementary Figure 5.tif
